# Supplementary material for: Evolutionary origin and distribution of amino acid mutations associated with resistance to sodium channel modulators in onion thrips, Thrips tabaci
Source: Sci Rep. 2024 Feb 15;14:3792. doi: 10.1038/s41598-024-54443-9 (PMC10869772; doi:10.1038/s41598-024-54443-9)
Supplement: Supplementary file 2 — Supplementary Tables. [file 41598_2024_54443_MOESM2_ESM.xlsx]

## Sheet: Table S1
Table S1. Summary of whole genome resequencing data
Strain	Reproductive mode	Year of sampling used for NGS	NGS platform	DDBJ accession ID	Read length (bp)	No. of raw reads	Depth of coverage	No. of qualified reads	Qualified rate	No. of mapped reads	Mapped rate
KOC50	TH	2021	NovaSeq 6000	DRR508128	151	464118670	212.537	414414828	0.8929	318778952	0.769227
KAG1	TH	2021	NovaSeq 6000	DRR508129	151	420224466	192.437	370457334	0.8816	331578732	0.895052
HKD1	TH	2022	NovaSeq 6000	DRR508130	151	435711646	199.529	385905818	0.8857	345594354	0.895541
HKD2	TH	2022	NovaSeq 6000	DRR508131	151	356221730	163.127	317874988	0.8924	280264396	0.881681
HKD3	TH	2022	NovaSeq 6000	DRR508132	151	497775668	227.95	443268924	0.8905	394597088	0.890198
ANO	TH	2016	HiSeq X	DRR508122	151	387663396	177.526	330151810	0.8516	281248284	0.851876
KOC2-2	TH	2021	NovaSeq 6000	DRR508133	151	352623542	161.48	309672452	0.8782	255629586	0.825484
KOC2a	TH	2018	NovaSeq 6000	DRR508134	151	345437770	158.189	300015436	0.8685	234519302	0.781691
KOC2-3a	TH	2022	NovaSeq 6000	DRR508135	151	374969398	171.713	335021238	0.8935	275569296	0.822543
TOK6	TH	2018	NovaSeq 6000	DRR508136	151	351303922	160.875	308011356	0.8768	221210200	0.718188
KAG5-7	TH	2022	NovaSeq 6000	DRR508137	151	364842712	167.075	322281988	0.8833	264184850	0.819732
KAG5-12	TH	2021	NovaSeq 6000	DRR508138	151	382527492	175.174	332808570	0.87	272063692	0.817478
WKY-M918T	TH	2007	NovaSeq 6000	DRR508139	151	386050742	176.787	334775818	0.8672	281779650	0.841697
KAG4-5	AR	2022	NovaSeq 6000	DRR508140	151	331668510	151.883	296275218	0.8933	249922308	0.843548
KOC2442a	AR	2017	HiSeq X	DRR508127	151	407126842	186.439	341263630	0.8382	280347864	0.821499
KOC2442-2a	AR	2021	NovaSeq 6000	DRR508141	151	380527792	174.258	336977368	0.8856	256646240	0.761613
KOC16	AR	2021	NovaSeq 6000	DRR508142	151	379923180	173.981	336225342	0.885	272634872	0.810869
TKO	AR	2016	HiSeq X	DRR508126	151	417873792	191.36	334527928	0.8005	279347770	0.835051
TKO-DFRa	AR	2018	NovaSeq 6000	DRR508143	151	372373906	170.524	328160226	0.8813	274124158	0.835336
TKO-SPRRa	AR	2021	NovaSeq 6000	DRR508144	151	329238394	150.771	294549416	0.8946	247077304	0.838831
KTF-SPRR	AR	2021	NovaSeq 6000	DRR508145	151	343786760	157.433	305262392	0.8879	255698024	0.837634
KTF-SPSS	AR	2021	NovaSeq 6000	DRR508146	151	349459220	160.03	305856278	0.8752	261283840	0.85427
TOK401	AR	2021	NovaSeq 6000	DRR508147	151	411091872	188.254	361398082	0.8791	303720374	0.840404
Average					151	3.84458e+08	176.058	3.36746e+08	0.876213	2.79905e+08	0.829976
AR: arrhenotoky, TH: thelytoky
a For their origins, see text.
Depth of coverage of each strain was calculated based on the total bases (329,739,363 bp) of the reference genome sequences of Thrips tabaci.

## Sheet: Table S2
Table S2. Haplotypes of the COI gene in five strains identified using the whole genome resequencing data
Strain	Reproductive mode	No. of haplotype	Frequency	Top hit known haplotype (810 bp)
				haplotype ID	%identity
ANO	TH	1	0.57	14	1
		2	0.43	13	1
HKD2	TH	1	0.83	14	1
		2	0.17	13	1
TKO	AR	1a	0.87	2	1
		2b	0.13	2	1
TKO-SPRR	AR	1a	0.59	2	1
		2b	0.14	2	1
		3	0.15	8	1
		4	0.12	1	0.996296
KTF-SPRR	AR	1	0.85	6	0.998765
	AR	2	0.15	8	1
AR: arrhenotoky, TH: thelytoky
a These haplotyes are identical. The partial region (810 bp) of these haplotypes is identical with the haplotype 2 (810 bp) (Toda and Murai, 2007).
b These haplotypes are identical but different in 2 bp from another haplotypea. The partial region (810 bp) of these haplotypes is identical with the haplotype2 (Toda and Murai, 2007).
The haplotype of each strain was identified by vcf2phylip version 2.8 (Ortiz, 2019) using the gVCF format data generated by GATK HaplotypeCaller and CombineGVCFs described in the subsection "2.7 Trimming, mapping, and SNP calling".
Two or more haplotypes were identified in some strains and the frequency of each haplotype in each strain was manually calculated based on the rate of mapped reads derived from each haplotype at SNP sites.
The haplotype of the partial COI (810 bp) (Toda and Murai, 2007) corresponds to 343-1152 bp region in the full-length COI sequence (1,557 bp).

## Sheet: Table S3
Table S3. Results of PCA analysis using genome-wide SNPs
Subgroup	Strain	Eigenvec PC1	Eigenvec PC2
L1-TKB	TKO	-0.282968	0.121562
	TKO-DFRa	-0.274001	0.12285
	TKO-SPRRa	-0.261639	0.122955
L1-KYT	KTF-SPRR	-0.171509	0.034907
	KTF-SPSS	-0.147258	0.0388063
	KAG4-5	-0.167582	0.0625191
L1-SKK	KOC16	-0.182034	0.137269
	TOK401	-0.189203	0.123276
	KOC2442a	-0.218172	0.108865
	KOC2442-2a	-0.199245	0.12614
L2-II-T929I	KAG5-12	0.318198	0.211483
	KAG5-7	0.318213	0.211535
	KOC2a	0.318033	0.21121
	KOC2-3a	0.318484	0.211634
	TOK6	0.317934	0.211311
L2-II-SS/M918T	WKY-M918T	0.0945276	-0.0919332
	KOC2-2	0.0973297	-0.0922947
L2-III-SS	ANO	0.0485228	-0.158618
	KOC50	0.0427508	-0.178378
L2-III-SS/M918L	HKD1	0.0507967	-0.388729
	HKD2	0.0686529	-0.375113
	HKD3	0.0518042	-0.390076
	KAG1	0.0474008	-0.380955
a For their origins, see text.
The strains in bold font were used for the pairwise Fst calculation among subgroups.

## Sheet: Table S4
Table S4. Result of PCA analysis using 36 SNPs in the sodium channel gene
Subgroup	Strain	Eigenvec PC1	Eigenvec PC2
L1-TKB	TKO	-0.136263	-0.0502155
	TKO-DFRa	-0.136263	-0.0502155
	TKO-SPRRa	-0.136263	-0.0502155
L1-KYT	KTF-SPRR	-0.136263	-0.0502155
	KTF-SPSS	-0.136263	-0.0502155
	KAG4-5	-0.136263	-0.0502155
L1-SKK	KOC16	-0.136263	-0.0502155
	TOK401	-0.136263	-0.0502155
	KOC2442a	-0.136263	-0.0502155
	KOC2442-2a	-0.136263	-0.0502155
L2-II-T929I	KAG5-12	-0.136263	-0.0502155
	KAG5-7	-0.136263	-0.0502155
	KOC2a	-0.136263	-0.0502155
	KOC2-3a	-0.136263	-0.0502155
	TOK6	-0.136263	-0.0502155
L2-II-SS/M918T	WKY-M918T	0.259113	0.272079
	KOC2-2	0.259113	0.272079
L2-III-SS	ANO	0.593018	-0.701764
	KOC50	0.252028	0.487693
L2-III-SS/M918L	HKD1	0.12448	0.20406
	HKD2	0.370518	-0.00682718
	HKD3	0.12448	0.20406
	KAG1	0.0611947	0.0218538
a For their origins, see text.

## Sheet: Table S5
Table S5. One-to-one orthologous genes of Thrips tabaci and Thrips palmi in the chr15p region
T. tabaci scaffold ID	Tt gene ID	Tt transcript ID	Tt gene start (bp)	Tt gene end (bp)	Tt gene strand	T. palmi chr. ID	Tp gene ID	Tp gene start (bp)	Tp gene end (bp)	Tp strand	blastp e-value	blastp %identity	description (T. palmi)
scaffold99	TTG004490	TTG004490.t1	1	42585	+	chr15	XP_034241507.1	12518885	12590469	+	0	84.52	protein outspread
scaffold99	TTG004491	TTG004491.t1	52900	55654	-	chr15	XP_034241508.1	12594783	12615737	-	5e-99	97.79	protein yippee-like 1, transcript variant X1
scaffold99	TTG004492	TTG004492.t1	90078	92983	-	chr15	XP_034240062.1	12628579	12635131	-	0	96.31	putative zinc finger protein 286B, transcript variant X2
scaffold99	TTG004493	TTG004493.t1	94294	96644	-	chr15	XP_034240840.1	12635615	12638247	-	4e-108	40.33	uncharacterized LOC117645054
scaffold99	TTG004494	TTG004494.t1	97598	100267	+	chr15	XP_034240842.1	12638548	12641488	+	2e-120	94.05	60S ribosomal protein L17, transcript variant X2
scaffold99	TTG004495	TTG004495.t1	112795	123621	+	chr15	XP_034241472.1	12643833	12668393	+	0	97.68	synaptic vesicle glycoprotein 2B, transcript variant X3
scaffold99	TTG004496	TTG004496.t1	126781	129591	-	chr15	XP_034241474.1	12668612	12673998	-	0	99.01	E3 ubiquitin-protein ligase ariadne-1, transcript variant X2
scaffold99	TTG004497	TTG004497.t1	130402	134084	+	chr15	XP_034241477.1	12674154	12678588	+	0	94.53	serine/threonine-protein kinase ULK3-like, transcript variant X2
scaffold99	TTG004498	TTG004498.t1	136596	139873	+	chr15	XP_034240911.1	12679892	12685138	+	0	89.7	uncharacterized LOC117645103, transcript variant X1
scaffold99	TTG004500	TTG004500.t1	143156	145661	-	chr15	XP_034240223.1	12688298	12692195	-	2e-142	82.35	GILT-like protein 1
scaffold99	TTG004501	TTG004501.t1	147342	150078	-	chr15	XP_034241541.1	12692601	12695834	-	0	94.8	uncharacterized LOC117645447, transcript variant X1
scaffold99	TTG004502	TTG004502.t1	150678	152012	+	chr15	XP_034241545.1	12696031	12697665	+	1e-109	56.51	uncharacterized LOC117645449, transcript variant X2
scaffold99	TTG004503	TTG004503.t1	152133	153217	-	chr15	XP_034241546.1	12697723	12698968	-	3e-105	97.96	40S ribosomal protein S15
scaffold99	TTG004504	TTG004504.t1	153746	155478	+	chr15	XP_034241543.1	12699416	12701203	+	0	95.99	ubiquitin-like protein 7, transcript variant X2
scaffold99	TTG004506	TTG004506.t1	177166	229957	+	chr15	XP_034240239.1	14725509	14734542	-	0	91.42	uncharacterized LOC117644735
scaffold99	TTG004508	TTG004508.t1	325232	328209	-	chr15	XP_034239912.1	14592764	14595866	+	0	77.05	myogenesis-regulating glycosidase
scaffold99	TTG004509	TTG004509.t1	351374	353246	+	chr15	XP_034240367.1	14576348	14578662	-	3e-146	51.41	gustatory and odorant receptor 24-like, transcript variant X2
scaffold99	TTG004510	TTG004510.t1	363911	366154	-	chr15	XP_034240305.1	14565255	14567428	+	5e-58	74.77	digestive cysteine proteinase 1
scaffold232	TTG007962	TTG007962.t1	530465	535018	+	chr15	XP_034240337.1	12730675	12737987	+	0	99.12	serine/threonine-protein kinase unc-51, transcript variant X1
scaffold232	TTG007963	TTG007963.t1	538595	542663	-	chr15	XP_034239414.1	12738065	12744018	-	0	91.26	protein abrupt-like, transcript variant X3
scaffold232	TTG007964	TTG007964.t1	548526	573829	+	chr15	XP_034239408.1	12755796	12771853	+	0	94.25	trafficking kinesin-binding protein milt, transcript variant X1
scaffold232	TTG007966	TTG007966.t1	604011	607062	-	chr15	XP_034239555.1	12788646	12796231	-	0	97.56	ribosomal protein S6 kinase beta-1
scaffold232	TTG007967	TTG007967.t1	608256	609275	+	chr15	XP_034239563.1	12796680	12798179	+	4e-172	86.27	neuferricin
scaffold232	TTG007969	TTG007969.t1	628206	630356	+	chr15	XP_034239551.1	12805555	12818454	+	0	92.19	putative inorganic phosphate cotransporter, transcript variant X2
scaffold232	TTG007970	TTG007970.t1	632094	632989	-	chr15	XP_034239565.1	12818151	12819723	-	5e-144	92.57	mpv17-like protein 2
scaffold232	TTG007971	TTG007971.t1	633826	636001	-	chr15	XP_034239562.1	12820048	12822180	-	0	90.49	very-long-chain (3R)-3-hydroxyacyl-CoA dehydratase, transcript variant X3
scaffold232	TTG007972	TTG007972.t1	636117	639408	+	chr15	XP_034239559.1	12822575	12825507	+	0	94.77	endoplasmic reticulum resident protein 44, transcript variant X3
scaffold232	TTG007973	TTG007973.t1	641782	645164	+	chr15	XP_034239554.1	12828008	12831777	+	0	80.61	putative inorganic phosphate cotransporter
scaffold232	TTG007973	TTG007973.t2	641683	645164	+	chr15	XP_034239554.1	12828008	12831777	+	0	80.61	putative inorganic phosphate cotransporter
scaffold232	TTG007974	TTG007974.t1	645787	647846	-	chr15	XP_034239564.1	12831763	12834166	-	1e-144	78.99	carbonic anhydrase 2-like
scaffold232	TTG007975	TTG007975.t1	690931	721669	+	chr15	XP_034240427.1	12874607	12902454	+	0	79.77	alpha-protein kinase 1-like
scaffold232	TTG007976	TTG007976.t1	723091	725866	-	chr15	XP_034240430.1	12902539	12906363	-	0	86.35	histone H4 transcription factor, transcript variant X2
scaffold232	TTG007977	TTG007977.t1	735448	751015	+	chr15	XP_034239589.1	10289548	10318012	-	0	75.75	serine/arginine repetitive matrix protein 2-like
scaffold973	TTG017405	TTG017405.t1	805034	807837	+	chr15	XP_034241423.1	12906595	12910332	+	0	91.23	protein deltex
scaffold973	TTG017406	TTG017406.t1	814369	815569	-	chr15	XP_034241430.1	12910403	12911526	-	2e-46	76.6	cytochrome c oxidase subunit 6A, mitochondrial-like
scaffold973	TTG017407	TTG017407.t1	815974	817693	+	chr15	XP_034241429.1	12911750	12913645	+	0	86.13	tryptophan--tRNA ligase, mitochondrial
scaffold973	TTG017408	TTG017408.t1	833562	850330	+	chr15	XP_034241424.1	12930244	12944408	+	0	95.46	putative inorganic phosphate cotransporter, transcript variant X1
scaffold973	TTG017408	TTG017408.t2	853601	857806	+	chr15	XP_034241422.1	12945879	12951002	+	0	81.98	ubiquitin conjugation factor E4 A
scaffold973	TTG017408	TTG017408.t3	870712	875253	+	chr15	XP_034241033.1	12956775	12960056	+	6e-40	67.11	uncharacterized LOC117645159, transcript variant X2
scaffold1307	TTG018728	TTG018728.t1	904364	911461	-	chr15	XP_034240119.1	13101687	13117375	+	0	95.36	CAD protein
scaffold527	TTG013136	TTG013136.t2	940141	936408	-	chr15	XP_034240119.1	13101687	13117375	+	0	95.36	CAD protein
scaffold527	TTG013136	TTG013136.t1	940141	936497	-	chr15	XP_034240119.1	13101687	13117375	+	0	95.36	CAD protein
scaffold527	TTG013135	TTG013135.t1	942041	940612	+	chr15	XP_034240121.1	13117442	13119215	-	0	83.01	mitochondrial thiamine pyrophosphate carrier-like
scaffold527	TTG013134	TTG013134.t1	945532	942880	-	chr15	XP_034240120.1	13119495	13123976	+	0	96.79	switch-associated protein 70-like
scaffold527	TTG013133	TTG013133.t1	950651	947640	-	chr15	XP_034240528.1	13124463	13129030	+	0	82.48	uncharacterized LOC117644919
scaffold527	TTG013132	TTG013132.t1	965578	963912	-	chr15	XP_034241021.1	13133985	13142407	+	6e-154	96.74	tumor necrosis factor alpha-induced protein 8-like protein, transcript variant X1
scaffold527	TTG013131	TTG013131.t1	987147	978421	-	chr15	XP_034240228.1	13148649	13164627	+	0	94.42	cadherin-86C
scaffold527	TTG013130	TTG013130.t1	991518	989249	+	chr15	XP_034240055.1	13164742	13178143	-	0	92.36	protein polybromo-1, transcript variant X4
scaffold527	TTG013130	TTG013130.t2	1000487	994146	+	chr15	XP_034240055.1	13164742	13178143	-	0	92.36	protein polybromo-1, transcript variant X4
scaffold527	TTG013129	TTG013129.t1	1004726	1001941	-	chr15	XP_034239621.1	13178400	13182493	+	0	96.09	uncharacterized LOC117644353
scaffold527	TTG013128	TTG013128.t1	1007705	1006247	-	chr15	XP_034239622.1	13182619	13184424	+	6e-175	91.92	corrinoid adenosyltransferase-like
scaffold527	TTG013127	TTG013127.t1	1014041	1008385	+	chr15	XP_034239619.1	13184529	13189844	-	0	86.52	uncharacterized LOC117644352
scaffold527	TTG013126	TTG013126.t1	1017686	1016663	-	chr15	XP_034239625.1	13191414	13192758	+	6e-80	74.48	NADH dehydrogenase [ubiquinone] 1 beta subcomplex subunit 9
scaffold527	TTG013125	TTG013125.t1	1019403	1018298	-	chr15	XP_034240859.1	13640312	13641653	-	0	95.63	ribosome maturation protein SBDS
scaffold527	TTG013124	TTG013124.t1	1026309	1023035	-	chr15	XP_034240850.1	13636240	13639719	-	0	73.11	myrosinase 1-like
scaffold527	TTG013123	TTG013123.t1	1030061	1028908	-	chr15	XP_034241490.1	13628807	13630237	+	0	82.25	cathepsin L1-like
scaffold527	TTG013122	TTG013122.t1	1033472	1031057	+	chr15	XP_034241488.1	13630413	13632965	-	0	92.55	allergen Cr-PI-like, transcript variant X2
scaffold527	TTG013121	TTG013121.t1	1036844	1035998	+	chr15	XP_034241490.1	13628807	13630237	+	0	82.25	cathepsin L1-like
scaffold527	TTG013121	TTG013121.t2	1037141	1035998	+	chr15	XP_034241490.1	13628807	13630237	+	0	82.25	cathepsin L1-like
scaffold527	TTG013120	TTG013120.t1	1040021	1037138	+	chr15	XP_034241345.1	11314575	11317159	+	4e-169	89.29	uncharacterized LOC117645346
scaffold527	TTG013119	TTG013119.t1	1041631	1040565	-	chr15	XP_034241349.1	11311944	11314444	-	4e-170	99.13	glucose-induced degradation protein 8-A homolog, transcript variant X3
scaffold527	TTG013117	TTG013117.t1	1091705	1065050	-	chr15	XP_034241358.1	11260599	11287751	-	0	97.57	sodium channel protein para, transcript variant X4
scaffold527	TTG013115	TTG013115.t1	1099957	1099509	-	chr15	XP_034240784.1	11252224	11253158	-	1e-84	95.83	elongin-B-like, transcript variant X2
scaffold527	TTG013114	TTG013114.t1	1101892	1099995	-	chr15	XP_034240783.1	11250423	11252615	-	0	74.95	elongin-B-like, transcript variant X1
scaffold527	TTG013113	TTG013113.t2	1106651	1104066	-	chr15	XP_034241494.1	14759739	14761847	+	3e-44	74.49	uncharacterized LOC117645413, transcript variant X1
scaffold527	TTG013113	TTG013113.t1	1126617	1107304	-	chr15	XP_034241492.1	14762207	14786337	+	0	97.32	acetylcholine receptor subunit beta-like 2, transcript variant X2
scaffold456	TTG012090	TTG012090.t1	1142702	1161108	-	chr15	XP_034241493.1	14791966	14813940	-	0	97.1	acetylcholine receptor subunit alpha-L1
scaffold456	TTG012091	TTG012091.t1	1195805	1197283	+	chr15	XP_034240831.1	14843173	14845646	+	3e-127	57.89	uncharacterized LOC117645047
scaffold456	TTG012093	TTG012093.t1	1274411	1283857	-	chr15	XP_034239542.1	14911410	14921021	-	0	79.93	sodium channel protein Nach-like
scaffold456	TTG012094	TTG012094.t1	1297157	1308115	+	chr15	XP_034239543.1	14939856	14943325	+	0	98.39	acetylcholine receptor subunit alpha-like 1
scaffold456	TTG012095	TTG012095.t1	1314405	1319384	+	chr15	XP_034239544.1	14949496	14954895	+	0	65.89	beta-1,3-glucan-binding protein-like
scaffold456	TTG012096	TTG012096.t1	1324623	1326197	-	chr15	XP_034240234.1	13955471	13956019	-	6e-89	82.24	U11/U12 small nuclear ribonucleoprotein 25 kDa protein-like
scaffold456	TTG012097	TTG012097.t1	1329251	1334673	-	chr15	XP_034241729.1	13956455	13965013	-	0	95.98	DEAD-box ATP-dependent RNA helicase 20-like, transcript variant X1
scaffold456	TTG012098	TTG012098.t1	1338747	1364850	-	chr15	XP_034239931.1	13965528	13994122	-	0	97.94	nuclear receptor-binding protein homolog, transcript variant X1
scaffold456	TTG012099	TTG012099.t1	1367840	1369904	+	chr15	XP_034241249.1	13996691	13999854	+	0	98.54	calreticulin
scaffold456	TTG012100	TTG012100.t1	1371271	1374117	-	chr15	XP_034241250.1	13999799	14002566	-	0	84.63	glycosylated lysosomal membrane protein B-like
scaffold456	TTG012101	TTG012101.t1	1376447	1381207	-	chr15	XP_034241248.1	14002909	14010209	-	0	91.37	importin-13
The order and position of T. tabaci genes correspond to the chr15p region (1.58 Mb) in Fig. 6 and Fig. S2. All orthologous genes between T. tabaci and T. palmi in this table were confirmed to be reciprocal best hits (RBHs) by blastp search.
Most of T. palmi genes (53/69 = 76.2%) are located in 1.59 Mb (12.51-14.10 Mb) region in the chromosome 15 of T. palmi genome and the order of the genes are highly conserved between the two strains (Fig. S2).

## Sheet: Table S6
Table S6. Predicted genes in the 264 kb hard selective-sweep region
Scaffold ID	Gene ID	Start (bp)	End (bp)	Strand	Length (aa)	Description (NCBI-nr top-hit)	Pfam domain (short name)
scaffold1307M+scaffold527	TTG013136M	27119	42395	+	2238	CAD protein	CPSase_sm_chain|GATase+CPSase_L_D2+CPSase_L_D3+CPSase_L_D2+MGS+Amidohydro_1+OTCace_N+OTCace
scaffold1307M+scaffold527	TTG013137M	34439	38631	-	777	hypothetical protein ONE63_000286	Orthopox_F14|Mab-21+Inhibitor_I10
scaffold527	TTG013135	42866	44295	-	312	mitochondrial thiamine pyrophosphate carrier-like	Mito_carr|Mito_carr|Mito_carr
scaffold527	TTG013134	45134	47786	+	560	switch-associated protein 70-like	PH
scaffold527	TTG013133	49894	52905	+	693	uncharacterized protein LOC117644919	Trypan_PARP|zf-RING_2|PHD|SAM_1
scaffold527	TTG013132	66166	67832	+	216	tumor necrosis factor alpha-induced protein 8-like protein isoform X1	DUF758
scaffold527	TTG013131	80675	89401	+	1769	cadherin-86C-like	Cadherin|Cadherin|Cadherin|Cadherin|Cadherin
scaffold527	TTG013130	91503	102741	-	421	protein polybromo-1 isoform X3	Bromodomain|Bromodomain|Bromodomain|Bromodomain|Bromodomain|Bromodomain|BAH|BAH
scaffold527	TTG013129	104195	106980	+	614	uncharacterized protein LOC117644353	N/A
scaffold527	TTG013128	108501	109959	+	257	corrinoid adenosyltransferase-like	Cob_adeno_trans
scaffold527	TTG013127	110639	116295	-	991	uncharacterized protein LOC117644352	Trypsin
scaffold527	TTG013126	118917	119940	+	145	NADH dehydrogenase	Complex1_LYR
scaffold527	TTG013125	120552	121657	+	252	ribosome maturation protein SBDS	SBDS|SBDS_domain_II|SBDS_C
scaffold527	TTG013124	122422	128563	+	481	myrosinase 1-like	Glyco_hydro_1
scaffold527	TTG013123	131162	132315	+	339	cathepsin L1-like	Inhibitor_I29|Peptidase_C1
scaffold527	TTG013122	133311	135726	-	752	allergen Cr-PI-like isoform X2	Hemocyanin_N|Hemocyanin_M|Hemocyanin_C
scaffold527	TTG013121	138252	139395	-	240	cathepsin L1-like	Inhibitor_I29|Peptidase_C1
scaffold527	TTG013120	139392	142275	-	286	uncharacterized protein LOC117645346	PIG-X
scaffold527	TTG013119	142819	143885	+	229	glucose-induced degradation protein 8-A homolog	LisH|CTLH
scaffold527	TTG013118	161853	167132	+	108	N/A	N/A
scaffold527	TTG013117	167304	193959	+	2096	sodium channel	Ion_trans|Na_trans_cytopl|Ion_trans|Na_trans_assoc|Ion_trans|Ion_trans|GPHH
scaffold527	TTG013116	199485	200144	-	219	N/A	N/A
scaffold527	TTG013115	201763	202211	+	120	elongin-B-like isoform X2	ubiquitin
scaffold527	TTG013114	202249	204146	+	423	tRNA (cytosine(72)-C(5))-methyltransferase NSUN6-like isoform X1	PUA|Methyltr_RsmB-F
scaffold527	TTG013113	206320	228871	+	559	acetylcholine receptor subunit beta-like 2 isoform X2	Neur_chan_LBD|Neur_chan_memb
scaffold456M	TTG012090	244955	263361	-	554	acetylcholine receptor subunit alpha-L1	Neur_chan_LBD|Neur_chan_memb
The position (bp) is based on the 1,588,560 bp genomic region which consists of the concatenated five scaffolds (scaffold99, scaffold232, scaffold973, scaffold1307M, scaffold527, and scaffold456M) with putative conserved synteny to Thrips palmi chromosome 15 in Fig. 6.
The two genes (TTG013136M and TTG013137M) were manually curated based on the manually concatenated scaffold527 and scaffold456M. Two or more hit Pfam domains were concatinated with '|'.

## Sheet: Table S7
Table S7. Predicted genes in the putative small selective-sweep regions
Scaffold ID	sweep region	Gene ID	Start (bp)	End (bp)	Strand	Length (aa)	Description (NCBI-nr top-hit)	Pfam domain (short name)
scaffold99	P2	TTG004507	264343	324995	+	145	SPEG neighbor protein-like	V-set
scaffold99	P2	TTG004508	325232	328209	-	681	myogenesis-regulating glycosidase	Glyco_hydro_31
scaffold232	P3	TTG007962	530465	535018	+	800	serine/threonine-protein kinase unc-51 isoform X1	Pkinase|DUF3543
scaffold232	P3	TTG007963	538595	542663	-	490	zinc finger and BTB domain-containing protein 17-like isoform X3	BTB|BEN
scaffold372	P4	TTG010748	381700	385033	+	584	sodium-coupled monocarboxylate transporter 1-like	SSF
scaffold372	P4	TTG010749	385442	387930	-	526	UDP-glucuronosyltransferase 2B15-like	UDPGT
scaffold372	P4	TTG010750	389522	390795	+	291	cystathionine gamma-lyase	Cys_Met_Meta_PP
scaffold284	P5	TTG009010	402900	416812	-	744	NFX1-type zinc finger-containing protein 1-like isoform X1	AAA_11+AAA_12+Syntaxin_2+DUF4085
scaffold284	P5	TTG009011.t1	419132	427547	-	558	venom carboxylesterase-6-like	COesterase
scaffold284	P5	TTG009011.t2	429311	431797	-	396	odorant receptor 49b	7tm_6
scaffold852	P6	TTG016566	9877	11804	-	537	levanase-like	Glyco_hydro_32N+Glyco_hydro_32C
The genes in this table are located on the putative small selective-sweep regions of P2 and P3 in Fig.6 and P4, P5, and P6 in Fig. S2.
The position (bp) of genes in scaffold99 and scaffold232 is based on the 1,588,560 bp genomic region which consists of the concatenated five scaffolds (scaffold99, scaffold232, scaffold973, scaffold1307M, scaffold527, and scaffold456M) with conserved synteny to Thrips palmi chromosome 15 in Fig. 6.
